# Supplementary material for: Acute endothelial stresses identify microRNA let-7b-5p and non-coding SLC11A2 (NRAMP2/DMT1) exon as biomarkers that overlap with those detected in malignant and non-malignant diseases
Source: QJM. 2024 Dec 10;118(9):679–88. doi: 10.1093/qjmed/hcae235 (PMC12668437; doi:10.1093/qjmed/hcae235)
Supplement: hcae235_Supplementary_Data [file hcae235_supplementary_data.zip]

Archive with 4 entries (3 files):
- hcae235_Supplementary_Data/
- hcae235_Supplementary_Data/AbbreviationsR1.2.docx
- hcae235_Supplementary_Data/Bielowka et al R1 Data Supplement 2024.12.03.docx
- hcae235_Supplementary_Data/TABLE S2 in full.pdf
